# Supplementary material for: Chiral Sodium Glycerophosphate Catalyst for Enantioselective Michael Reactions of Chalcones
Source: Molecules. 2024 Oct 8;29(19):4763. doi: 10.3390/molecules29194763 (PMC11477885; doi:10.3390/molecules29194763)
Supplement: Supplementary file 1 [file molecules-29-04763-s001.zip]

Archive with 1 entries (1 files):
- molecules-3238205-supplementary.pdf
